# Supplementary material for: Stability and dynamics of dendritic spines in macaque prefrontal cortex
Source: Natl Sci Rev. 2022 Jun 27;9(9):nwac125. doi: 10.1093/nsr/nwac125 (PMC9521340; doi:10.1093/nsr/nwac125)
Supplement: nwac125_Supplemental_Files [file nwac125_supplemental_files.zip]

Archive with 3 entries (3 files):
- Supplementary_data-Figures_and_Tables.pdf
- Supplementary_data-Meterials_and_Methods.docx
- Supplementary_data-Video.avi
